# Supplementary material for: An effective prognostic model in colon adenocarcinoma composed of cuproptosis-related epigenetic regulators
Source: Front Pharmacol. 2023 Aug 24;14:1254918. doi: 10.3389/fphar.2023.1254918 (PMC10494936; doi:10.3389/fphar.2023.1254918)
Supplement: Supplementary file 1 [file Table2.XLSX]

## Sheet: Supplementary table 1
Covariates	Type	Total	Test	Train	Pvalue
Stage	1	75(16.48%)	35(15.42%)	40(17.54%)	0.8356
Stage	2	176(38.68%)	92(40.53%)	84(36.84%)
Stage	3	128(28.13%)	65(28.63%)	63(27.63%)
Stage	4	65(14.29%)	31(13.66%)	34(14.91%)
Stage	unknown	11(2.42%)	4(1.76%)	7(3.07%)
T	1	11(2.42%)	8(3.52%)	3(1.32%)	0.417
T	2	77(16.92%)	35(15.42%)	42(18.42%)
T	3	310(68.13%)	156(68.72%)	154(67.54%)
T	4	56(12.31%)	28(12.33%)	28(12.28%)
T	Tis	1(0.22%)	0(0%)	1(0.44%)
M	0	333(73.19%)	170(74.89%)	163(71.49%)	0.719
M	1	65(14.29%)	31(13.66%)	34(14.91%)
M	unknown	57(12.53%)	26(11.45%)	31(13.6%)
N	0	267(58.68%)	133(58.59%)	134(58.77%)	0.589
N	1	105(23.08%)	56(24.67%)	49(21.49%)
N	2	83(18.24%)	38(16.74%)	45(19.74%)
